# Supplementary material for: Synthetic fertilizers alter floral biophysical cues and bumblebee foraging behavior
Source: PNAS Nexus. 2022 Nov 9;1(5):pgac230. doi: 10.1093/pnasnexus/pgac230 (PMC9802097; doi:10.1093/pnasnexus/pgac230)
Supplement: pgac230_Supplemental_Files [file pgac230_supplemental_files.zip]

Archive with 2 entries (2 files):
- PNASNEXUS-PNASNEXUS-2022-00498-T-s01.docx
- PNASNEXUS-PNASNEXUS-2022-00498-T-s02.mov
